# Supplementary material for: Aberrant regulation of autophagy disturbs fibrotic liver regeneration after partial hepatectomy
Source: Front Cell Dev Biol. 2022 Oct 26;10:1030338. doi: 10.3389/fcell.2022.1030338 (PMC9644332; doi:10.3389/fcell.2022.1030338)
Supplement: Supplementary file 3 [file Table1.xlsx]

## Sheet: Sheet1
Suppement S1. Anitibodies used in immunoassays
Antibody/Species	Source/Catalogue Number	WB Dilution	IF Dilution
Atg7/Rabbit	Cell Signal/8558	1:1000	/
Beclin1/Rabbit	Cell Signal/3495	1:1000	/
LC3B/Rabbit	Abcam/ab192890	1:1000	1:200
p62/Rabbit	Cell Signal/5114	1:1000	/
cyclin D1/Rabbit	Cell Signal/2978	1:1000	/
LAMP1/Rat	Abcam/ab25245	1:500	1:100
LAMP2/Rat	Abcam/ab25339	1:500	1:100
Cathepsin D/Rabbit	Abcam/ab75852	1:500	/
Aurora B/Rabbit	Abcam/ab2254	1:1000	1:200
Ki-67/Rabbit	Abcam/ab16667	/	1:200
Actin/Mouse	Abcam/ab205	/	1:100
